# Supplementary material for: Antimicrobial Peptides as Cross-Seeding Modulators at the Neurodegenerative–Infectious Interface
Source: Research (Wash D C). 2026 Feb 24;9:1149. doi: 10.34133/research.1149 (PMC12930082; doi:10.34133/research.1149)
Supplement: Supplementary 1 — Graphical Abstract [file research.1149.f1.zip]

Archive with 1 entries (1 files):
- table of content.jpg
